# Supplementary material for: Modeling of the General Trends of Reactivity and Regioselectivity in Cyclopentadiene–Nitroalkene Diels–Alder Reactions
Source: Molecules. 2025 Jun 4;30(11):2467. doi: 10.3390/molecules30112467 (PMC12156356; doi:10.3390/molecules30112467)
Supplement: Supplementary file 1 [file molecules-30-02467-s001.zip]

Archive with 1 entries (1 files):
- molecules-3653690-supplementary.pdf
